# Supplementary material for: SWI/SNF Antagonism of PRC2 Mediates Estrogen-Induced Progesterone Receptor Expression
Source: Cells. 2022 Mar 15;11(6):1000. doi: 10.3390/cells11061000 (PMC8946988; doi:10.3390/cells11061000)
Supplement: Supplementary file 1 [file cells-11-01000-s001.zip]

Archive with 1 entries (1 files):
- cells-1603686-supplementary.pdf
